# Supplementary material for: The effects of fermentation products of prebiotic fibres on gut barrier and immune functions in vitro
Source: PeerJ. 2018 Aug 10;6:e5288. doi: 10.7717/peerj.5288 (PMC6089210; doi:10.7717/peerj.5288)
Supplement: Supplemental Information 3 [file peerj-06-5288-s003.xlsx]

## Sheet: IFNg
IFN-g
	Donor 1 (pg/mL)	STDEV	% of TNFa control	Donor 2 (pg/mL)	STDEV	% of TNFa control
none	137.667	18.4752	10.8684	97.4	3.1177	8.44509
TNF-a	1266.67	30.5505	100	1153.33	25.1661	100
LPS	221.667	22.745	17.5	207.333	1.1547	17.9769
Ferm. medium	126.333	5.0332	9.97368	107	14.5258	9.27746
0.A	1027.67	144.313	81.1316	59.5	15.1502	5.15896
24.A	7573.33	3725.19	597.895	2490	62.45	215.896		Donor 1 pg/ml			Donor 2 pg/ml
Oat β-glucan 28% - 0h	1134	196.489	89.5263	52.6667	2.829	4.56648		Oat β-glucan 28% - 0h	0.0339465		Oat β-glucan 28% - 0h	0.0179948
Oat β-glucan 28% - 24h	9443.33	4539.78	745.526	2203.33	962.566	191.04		Oat β-glucan 28% - 24h			Oat β-glucan 28% - 24h
Chicory root (75% inulin) - 0h	856.333	93.4577	67.6053	51.1667	12.5437	4.43642		Chicory root (75% inulin) - 0h	0.209419		Chicory root (75% inulin) - 0h	0.123836
Chicory root (75% inulin)n - 24h	2428	1819.39	191.684	2546.53	2223.5	220.798		Chicory root (75% inulin)n - 24h			Chicory root (75% inulin)n - 24h
XOS 70%- 0h	790	29	62.3684	68.2333	28.4823	5.91618		XOS 70%- 0h	0.386229		XOS 70%- 0h	0.0160635
XOS 70%- 24h	2136.33	2399.69	168.658	256.333	76.1993	22.2254		XOS 70%- 24h			XOS 70%- 24h
Inulin 90% - 0h	678.667	41.501	53.5789	62.8	7.7904	5.44509		Inulin 90% - 0h	0.0203802		Inulin 90% - 0h	0.0117909
Inulin 90% - 24h	5430	2208.71	428.684	2263.33	868.351	196.243		Inulin 90% - 24h			Inulin 90% - 24h
Oat β-glucan 94% - 0h	983.333	197.034	77.6316	44.5	9.7504	3.85838		Oat β-glucan 94% - 0h	0.00189982		Oat β-glucan 94% - 0h	0.0086285
Oat β-glucan 94% - 24h	20300	4596.74	1602.63	6763.33	2422.86	586.416		Oat β-glucan 94% - 24h			Oat β-glucan 94% - 24h
Maltodextrin - 0h	682.667	202.873	53.8947	50.3333	12.8001	4.36416		Maltodextrin - 0h	0.0945594		Maltodextrin - 0h	0.0346983
Maltodextrin - 24h	4440	2975.97	350.526	1000.33	523.128	86.7341		Maltodextrin - 24h			Maltodextrin - 24h
0.H	617.667	43.6616	48.7632	58.7	16.1081	5.0896
24.H	1473.33	422.532	116.316	546.667	127.379	47.3988

## Sheet: IL-10
IL-10
	Donor 1 (pg/mL)	STDEV	% of TNFa control	Donor 2 (pg/mL)	STDEV	% of TNFa control
none	0		0	0		0
TNF-a	1.6233		100	2.57		100
LPS	0		0	0		0
Ferm. medium	0		0	0		0
0.A	5.3933		332.243	0		0
24.A	48.3333		2977.47	11.6333		452.658		Donor 1 pg/ml			Donor 2 pg/ml
Oat β-glucan 28% - 0h	6.0633	0.4844	373.517	0	0	0		Oat β-glucan 28% - 0h	0.0484902		Oat β-glucan 28% - 0h	0.0162489
Oat β-glucan 28% - 24h	66.4	37.2343	4090.43	11.5967	5.0326	451.233		Oat β-glucan 28% - 24h			Oat β-glucan 28% - 24h
Chicory root (75% inulin) - 0h	3.81	0.9853	234.707	0	0	0		Chicory root (75% inulin) - 0h	0.197679		Chicory root (75% inulin) - 0h	0.125811
Chicory root (75% inulin)n - 24h	14.9387	12.4525	920.267	20.4	4.5255	793.774		Chicory root (75% inulin)n - 24h			Chicory root (75% inulin)n - 24h
XOS 70%- 0h	3.4867	0.3763	214.791	0	0	0		XOS 70%- 0h	0.386087		XOS 70%- 0h	0.373901
XOS 70%- 24h	13.2243	17.3478	814.655	0.75	0	29.1829		XOS 70%- 24h			XOS 70%- 24h
Inulin 90% - 0h	2.7733	0.3763	170.843	0	0	0		Inulin 90% - 0h	0.0213775		Inulin 90% - 0h	0.0219924
Inulin 90% - 24h	35.7667	15.5635	2203.33	11.8233	5.6282	460.051		Inulin 90% - 24h			Inulin 90% - 24h
Oat β-glucan 94% - 0h	5.46	1.8729	336.352	0	0	0		Oat β-glucan 94% - 0h	0.0590472		Oat β-glucan 94% - 0h	0.0107604
Oat β-glucan 94% - 24h	254	164.548	15647.1	39.8	15.2935	1548.64		Oat β-glucan 94% - 24h			Oat β-glucan 94% - 24h
Maltodextrin - 0h	2.9267	1.5253	180.293	0	0	0		Maltodextrin - 0h	0.122725		Maltodextrin - 0h	0.0772098
Maltodextrin - 24h	30.4333	24.364	1874.78	5.4067	3.9591	210.377		Maltodextrin - 24h			Maltodextrin - 24h
0.H	2.7167		167.357	0		0
24.H	7.8133		481.322	1.8147		70.6109

## Sheet: IL-17
IL-17
	Donor 1 (pg/mL)	STDEV	% of TNFa control	Donor 2 (pg/mL)	STDEV	% of TNFa control
none	9.6833		4.18587	9.2033		4.79339
TNF-a	231.333		100	192		100
LPS	29.1667		12.6081	26.2333		13.6632
Ferm. medium	11.34		4.90202	9.7733		5.09026
0.A	135		58.3574	7.9167		4.12328
24.A	1162.67		502.594	388		202.083		Donor 1 pg/ml			Donor 2 pg/ml
Oat β-glucan 28% - 0h	128	15.6205	55.3314	4.67	0.1559	2.43229		Oat β-glucan 28% - 0h	0.042423		Oat β-glucan 28% - 0h	0.0271235
Oat β-glucan 28% - 24h	1427.67	765.726	617.147	347	174.078	180.729		Oat β-glucan 28% - 24h			Oat β-glucan 28% - 24h
Chicory root (75% inulin) - 0h	94.5667	9.8774	40.879	6.2133	2.5572	3.23609		Chicory root (75% inulin) - 0h	0.207742		Chicory root (75% inulin) - 0h	0.129253
Chicory root (75% inulin)n - 24h	289.6	224.83	125.187	431.987	386.787	224.993		Chicory root (75% inulin)n - 24h			Chicory root (75% inulin)n - 24h
XOS 70%- 0h	99.8667	2.203	43.17	6.18	0.6795	3.21875		XOS 70%- 0h	0.491165		XOS 70%- 0h	0.011559
XOS 70%- 24h	239.133	318.62	103.372	39.8	13.1731	20.7292		XOS 70%- 24h			XOS 70%- 24h
Inulin 90% - 0h	86.9667	4.7078	37.5937	6.12	2.4747	3.1875		Inulin 90% - 0h	0.0280243		Inulin 90% - 0h	0.0114853
Inulin 90% - 24h	571.333	248.846	246.974	370.333	142.609	192.882		Inulin 90% - 24h			Inulin 90% - 24h
Oat β-glucan 94% - 0h	122	17.0587	52.7378	3.47	0	1.80729		Oat β-glucan 94% - 0h	0.00623241		Oat β-glucan 94% - 0h	0.0148124
Oat β-glucan 94% - 24h	3430	1088.07	1482.71	1207.33	508.159	628.819		Oat β-glucan 94% - 24h			Oat β-glucan 94% - 24h
Maltodextrin - 0h	83.2	19.7517	35.9654	4.6933	1.8434	2.44443		Maltodextrin - 0h	0.148226		Maltodextrin - 0h	0.0348925
Maltodextrin - 24h	491	394.457	212.248	148.433	79.3005	77.309		Maltodextrin - 24h			Maltodextrin - 24h
0.H	82.9667		35.8646	6.3167		3.28995
24.H	169.333		73.1988	86.2		44.8958

## Sheet: IL-2
IL-2
	Donor 1 (pg/mL)	STDEV	% of TNFa control	Donor 2 (pg/mL)	STDEV	% of TNFa control
none	0		0	0		0
TNF-a	24.0333		100	21.6		100
LPS	0.403		1.67684	0.9027		4.17917
Ferm. medium	0		0	0		0
0.A	36.8		153.121	0		0
24.A	251		1044.38	78.7333		364.506		Donor 1 pg/ml			Donor 2 pg/ml
Oat β-glucan 28% - 0h	40.4	5.6824	168.1	0	0	0		Oat β-glucan 28% - 0h	0.0298822		Oat β-glucan 28% - 0h	0.0183948
Oat β-glucan 28% - 24h	292.333	132.035	1216.37	73.9	33.2973	342.13		Oat β-glucan 28% - 24h			Oat β-glucan 28% - 24h
Chicory root (75% inulin) - 0h	27	2.6211	112.344	0	0	0		Chicory root (75% inulin) - 0h	0.23193		Chicory root (75% inulin) - 0h	0.00261608
Chicory root (75% inulin)n - 24h	77.6333	62.2367	323.024	128.5	26.163	594.907		Chicory root (75% inulin)n - 24h			Chicory root (75% inulin)n - 24h
XOS 70%- 0h	26.1	1.6093	108.599	0	0	0		XOS 70%- 0h	0.462675		XOS 70%- 0h	0.00544623
XOS 70%- 24h	62.2933	77.2465	259.196	8.2	2.5981	37.963		XOS 70%- 24h			XOS 70%- 24h
Inulin 90% - 0h	22.6667	1.823	94.3137	0	0	0		Inulin 90% - 0h	0.0163411		Inulin 90% - 0h	0.0100926
Inulin 90% - 24h	157.2	58.4544	654.092	78.8333	29.7359	364.969		Inulin 90% - 24h			Inulin 90% - 24h
Oat β-glucan 94% - 0h	36.4333	5.2577	151.595	0	0	0		Oat β-glucan 94% - 0h	0.00507555		Oat β-glucan 94% - 0h	0.00706016
Oat β-glucan 94% - 24h	687	202.072	2858.53	220.333	75.0622	1020.06		Oat β-glucan 94% - 24h			Oat β-glucan 94% - 24h
Maltodextrin - 0h	22.2	5.6471	92.3718	0	0	0		Maltodextrin - 0h	0.101618		Maltodextrin - 0h	0.0396704
Maltodextrin - 24h	130.233	88.1837	541.887	33.3	19.1815	154.167		Maltodextrin - 24h			Maltodextrin - 24h
0.H	21.0333		87.5173	0		0
24.H	48.5		201.803	18.3		84.7222

## Sheet: IL-9
IL-9
	Donor 1 (pg/mL)	STDEV	% of TNFa control	Donor 2 (pg/mL)	STDEV	% of TNFa control
none	7.7		9.06594	6.6933		8.12622
TNF-a	84.9333		100	82.3667		100
LPS	17.4333		20.5259	15.6333		18.9801
Ferm. medium	8.4733		9.97642	8.7733		10.6515
0.A	220.333		259.419	7.0067		8.50671
24.A	2441.33		2874.41	695.333		844.192		Donor 1 pg/ml			Donor 2 pg/ml
Oat β-glucan 28% - 0h	237.667	27.6827	279.827	5.79	1.2063	7.02954		Oat β-glucan 28% - 0h	0.0426721		Oat β-glucan 28% - 0h	0.0203066
Oat β-glucan 28% - 24h	3086.67	1682.03	3634.22	669.667	308.319	813.031		Oat β-glucan 28% - 24h			Oat β-glucan 28% - 24h
Chicory root (75% inulin) - 0h	178.333	18.7705	209.969	6.9033	1.2301	8.38118		Chicory root (75% inulin) - 0h	0.169825		Chicory root (75% inulin) - 0h	0.129443
Chicory root (75% inulin)n - 24h	681.533	520.908	802.434	786.66	708.848	955.07		Chicory root (75% inulin)n - 24h			Chicory root (75% inulin)n - 24h
XOS 70%- 0h	175	7	206.044	6.5533	2.9143	7.95625		XOS 70%- 0h	0.399077		XOS 70%- 0h	0.00282602
XOS 70%- 24h	564.3	715.015	664.404	70.9667	16.8102	86.1595		XOS 70%- 24h			XOS 70%- 24h
Inulin 90% - 0h	147.667	11.0151	173.862	6.1067	1.8571	7.41404		Inulin 90% - 0h	0.0236827		Inulin 90% - 0h	0.0117038
Inulin 90% - 24h	1463	640.677	1722.53	758.333	296.2	920.679		Inulin 90% - 24h			Inulin 90% - 24h
Oat β-glucan 94% - 0h	216	42.7902	254.317	6.51	1.8495	7.90368		Oat β-glucan 94% - 0h	0.00714109		Oat β-glucan 94% - 0h	0.0132013
Oat β-glucan 94% - 24h	8243.33	2743.18	9705.66	2306.67	938.314	2800.48		Oat β-glucan 94% - 24h			Oat β-glucan 94% - 24h
Maltodextrin - 0h	138.333	33.6204	162.873	6.27	3.1757	7.6123		Maltodextrin - 0h	0.129326		Maltodextrin - 0h	0.040793
Maltodextrin - 24h	1224	985.96	1441.13	284	161.465	344.8		Maltodextrin - 24h			Maltodextrin - 24h
0.H	148		174.254	6.8933		8.36904
24.H	324.667		382.261	159.667		193.849
